# Supplementary material for: The Protective Effects and Immunological Responses Induced by a Carboxymethyl Cellulose Microcapsule-Coated Inactivated Vaccine Against Largemouth Bass Ranavirus (LMBRaV) in Largemouth Bass (Micropterus salmoides)
Source: Vaccines (Basel). 2025 Feb 25;13(3):233. doi: 10.3390/vaccines13030233 (PMC11946483; doi:10.3390/vaccines13030233)
Supplement: Supplementary file 1 [file vaccines-13-00233-s001.zip]

Archive with 1 entries (1 files):
- vaccines-3442651-supplementary.pdf
